# Supplementary material for: Anti-Obesity and Lipid Lowering Activity of Bauhiniastatin-1 is Mediated Through PPAR-γ/AMPK Expressions in Diet-Induced Obese Rat Model
Source: Front Pharmacol. 2021 Jul 22;12:704074. doi: 10.3389/fphar.2021.704074 (PMC8341109; doi:10.3389/fphar.2021.704074)
Supplement: Supplementary file 1 [file DataSheet1.xlsx]

## Sheet: Primer Sequences
Table S1. Supplemental table Primer sequences.
	The primer sequences used for PCR analysis were as follows:
	FAS	F: 5’-ATGTGGTACGGAAGGTGGAG-3’,
		R: 5’-TGGCTACCTTCGTCTGTGTG-3’;
	SREBP1	F: 5’-ACGACGGAGCCATGGATTG-3’,
		R: 5’-TGATGCCTGCGGTCTTCATT-3’;
	AMPK	F: 5’-GATCGGACACTACGTGCTGG-3’,
		R: 5’-TAGTTGCTCGCTTCAAGGGG-3’;
	PPAR-γ	F: 5’-GACCGAGTGTGACGACAAG-3′,
		R: 5’-CGTGATTTCTCAGCCGCGT-3’;
	β-Actin	F: 5’-ACCTTCCAGCAGATGTGGAT-3′,
		R: 5’-AGAAGCACTTGCGGTGCACGA-3′.

## Sheet: Diet composition
Table S2. Supplemental table 20% protein diet (normal diet).
	20% Protein diet (Normal diet)
	S.No.	Ingredients	Quantity
	1	Wheat flour	0.225
	2	Roast Bengal gram	0.6
	3	Skimmed milk powder	0.05
	4	Casein	0.04
	5	Refined groundnut oil	0.04
	6	Mineral mixture (A/N-93G)	0.04
	7	Vitamin mixture	0.005
Table S3. Supplemental table 60% high fat diet
	High fat diet (60%)
	S.No.	Ingradients	Percentage	Ingradients (g) per kg diet	Kcal
4 kcal	1	Casien	200	258.5	1034
4 kcal	2	Maltodextrine	125	161.5	646
4 kcal	3	Sucrose	68.5	88.9	355.6
0 kcal	4	Cellulose	50	64.6	0
9 kcal	5	Soyabean oil	25	32.3	290.7
9 kcal	6	LARD	24.5	316.6	2849.4
0 kcal	7	Mineral mixture (A/N-93G)	10	12.9	0
0 kcal	8	Dicalcium phosphate	13	16.8	0
0 kcal	9	Calcium carbonate	5.5	7.1	0
0 kcal	10	Potassium citrate	16.5	21.3	0
4 kcal	11	Vitamin mixture (A/N-93G)	10	12.9	51.6
4 kcal	12	L-Cystine	3	3.9	15.6
0 kcal	13	Choline bitartarate	2	2.6	0
					5242.9
					Percent
		Carbohydrate			20.0881
		Protein			20.0195
		Fat			59.8924
				Total	100
